# Supplementary material for: Rose Bengal Induced Photothrombosis in CAM Integrated Human Split Skin Grafts—A Feasibility Study
Source: Int J Mol Sci. 2023 Feb 12;24(4):3689. doi: 10.3390/ijms24043689 (PMC9967479; doi:10.3390/ijms24043689)
Supplement: Supplementary file 1 [file ijms-24-03689-s001.zip]

Archive with 1 entries (1 files):
- ijms-2057925-supplementary.pdf
